# Supplementary material for: NEK2 Promotes Cell Proliferation and Glycolysis by Regulating PKM2 Abundance via Phosphorylation in Diffuse Large B-Cell Lymphoma
Source: Front Oncol. 2021 Jun 8;11:677763. doi: 10.3389/fonc.2021.677763 (PMC8217770; doi:10.3389/fonc.2021.677763)
Supplement: Supplementary file 1 [file DataSheet_1.zip]

Archive with 5 entries (5 files):
- Supplemenary Figures.DOCX
- Supplemenary Table 1.DOCX
- Supplemenary Table 2.DOCX
- Supplemenary Table 3.DOCX
- Supplemenary Table 4.DOCX
